# Supplementary material for: Introgression of the Powdery Mildew Resistance Genes Pm60 and Pm60b from Triticum urartu to Common Wheat Using Durum as a ‘Bridge’
Source: Pathogens. 2021 Dec 26;11(1):25. doi: 10.3390/pathogens11010025 (PMC8778237; doi:10.3390/pathogens11010025)
Supplement: Supplementary file 1 [file pathogens-11-00025-s001.zip]

Archive with 2 entries (2 files):
- Figure S1-25-12-2021.pdf
- Table S1-25-12-2021.xlsx
