# Supplementary material for: Introgression of the Powdery Mildew Resistance Genes Pm60 and Pm60b from Triticum urartu to Common Wheat Using Durum as a ‘Bridge’
Source: Pathogens. 2021 Dec 26;11(1):25. doi: 10.3390/pathogens11010025 (PMC8778237; doi:10.3390/pathogens11010025)
Supplement: Supplementary file 1 [file pathogens-11-00025-s001.zip › Table S1-25-12-2021.xlsx]

## Sheet: Sheet1
Table S1: The phenotypes (to Bgt E09, IT) and genotypes (by 6 markers) of the introgression BC1F1 resistant plants.
Wheat lines	genetic markers						IT	Pedigree
	scaf32-5.24	scaf5-4.12	scaf7-3.3	Gene (M-Pm60 marker)	scaf22-5.13	scaf15-5.24
CITR 17664	Ac	Ac	Ac	Pm60	Ac	Ac	0	Concaining Pm60 (AA)
PI 428215	Ap	Ap	Ap	Pm60b	Ap	Ap	0	Concaining Pm60b (AA)
Mo75	Bm	Bm	Bm	Bm	Bm	Bm	4	Durum wheat (AABB)
Xuezao	Bx	Bx	Bx	Bx	Bx	Bx	4	Common wheat (AABBDD)
Fielder	Bf	Bf	Bf	Bf	Bf	Bf	4	Common wheat (AABBDD)
Shiluan 02-1	Bs	Bs	Bs	Bs	Bs	Bs	4	Common wheat (AABBDD)
SHW-1	H	H	H	Pm60	H	H	0	Mo75/CITR17664
SHW-2	H	H	H	Pm60b	H	H	0;	Mo75/PI428215
Z1-1	H	H	H	Pm60b	H	H	0	Mo75/ PI428215//Xuezao///Filder
Z1-3	Bf	H	H	Pm60b	H	Bx	0;	Mo75/ PI428215//Xuezao///Filder
Z1-5	H	H	H	Pm60b	H	H	0	Mo75/ PI428215//Xuezao///Filder
Z1-8	H	H	H	Pm60b	H	H	0	Mo75/ PI428215//Xuezao///Filder
Z1-12	H	H	H	Pm60b	H	H	0	Mo75/ PI428215//Xuezao///Filder
Z1-14	H	H	H	Pm60b	H	H	0;	Mo75/ PI428215//Xuezao///Filder
Z1-17	Bf	H	H	Pm60b	H	H	0;	Mo75/ PI428215//Xuezao///Filder
Z1-21	H	H	H	Pm60b	H	H	0;	Mo75/ PI428215//Xuezao///Filder
Z1-24	H	H	H	Pm60b	H	H	0;	Mo75/ PI428215//Xuezao///Filder
Z1-26	H	H	H	Pm60b	H	H	0;	Mo75/ PI428215//Xuezao///Filder
Z1-27	H	H	H	Pm60b	H	H	0	Mo75/ PI428215//Xuezao///Filder
Z1-28	H	H	H	Pm60b	H	H	0	Mo75/ PI428215//Xuezao///Filder
Z1-33	H	H	H	Pm60b	H	H	0;	Mo75/ PI428215//Xuezao///Filder
Z1-36	H	H	H	Pm60b	H	H	0	Mo75/ PI428215//Xuezao///Filder
Z1-37	H	H	H	Pm60b	H	H	0	Mo75/ PI428215//Xuezao///Filder
Z1-38	H	H	H	Pm60b	H	H	0	Mo75/ PI428215//Xuezao///Filder
Z1-39	H	H	H	Pm60b	H	H	0;	Mo75/ PI428215//Xuezao///Filder
Z2-3	Bx	H	H	Pm60b	H	H	0	Mo75/ PI428215//2*Xuezao
Z2-4	H	H	H	Pm60b	Bx	Bx	0	Mo75/ PI428215//2*Xuezao
Z2-6	H	H	H	Pm60b	H	H	0;	Mo75/ PI428215//2*Xuezao
Z2-7	H	H	H	Pm60b	H	H	0	Mo75/ PI428215//2*Xuezao
Z2-8	Bx	H	H	Pm60b	H	H	0	Mo75/ PI428215//2*Xuezao
Z2-9	H	H	H	Pm60b	H	H	0;	Mo75/ PI428215//2*Xuezao
Z2-10	H	H	H	Pm60b	H	H	0	Mo75/ PI428215//2*Xuezao
Z2-11	Bx	H	H	Pm60b	H	H	0	Mo75/ PI428215//2*Xuezao
Z2-15	H	H	H	Pm60b	H	H	0;	Mo75/ PI428215//2*Xuezao
Z2-16	Bx	H	H	Pm60b	H	H	0	Mo75/ PI428215//2*Xuezao
Z2-17	H	H	H	Pm60b	H	H	0	Mo75/ PI428215//2*Xuezao
Z2-19	Bx	H	H	Pm60b	H	H	0	Mo75/ PI428215//2*Xuezao
Z2-20	H	H	H	Pm60b	H	H	0;	Mo75/ PI428215//2*Xuezao
Z2-21	H	H	H	Pm60b	H	H	0;	Mo75/ PI428215//2*Xuezao
Z2-23	H	H	H	Pm60b	H	H	0;	Mo75/ PI428215//2*Xuezao
Z2-24	H	H	H	Pm60b	H	H	0;	Mo75/ PI428215//2*Xuezao
Z2-25	H	H	H	Pm60b	H	H	0;	Mo75/ PI428215//2*Xuezao
Z2-27	H	H	H	Pm60b	H	H	0;	Mo75/ PI428215//2*Xuezao
Z2-28	H	H	H	Pm60b	H	H	0;	Mo75/ PI428215//2*Xuezao
Z5-3	H	H	H	Pm60b	H	H	0	Mo75/ PI428215//Xuezao///Filder
Z5-6	H	H	H	Pm60b	H	H	0	Mo75/ PI428215//Xuezao///Filder
Z5-7	H	H	H	Pm60b	H	H	0;	Mo75/ PI428215//Xuezao///Filder
Z5-8	H	H	H	Pm60b	H	H	0	Mo75/ PI428215//Xuezao///Filder
Z5-11	H	H	H	Pm60b	H	H	0	Mo75/ PI428215//Xuezao///Filder
Z5-12	H	H	H	Pm60b	H	H	0;	Mo75/ PI428215//Xuezao///Filder
Z5-13	H	H	H	Pm60b	H	H	0	Mo75/ PI428215//Xuezao///Filder
Z5-16	H	H	H	Pm60b	H	H	0	Mo75/ PI428215//Xuezao///Filder
Z5-20	H	H	H	Pm60b	H	Bf	0	Mo75/ PI428215//Xuezao///Filder
Z7-1	H	H	H	Pm60b	H	H	0	Mo75/ PI428215//Xuezao///Shiluan 02-1
Z7-2	Bs	Bs	H	Pm60b	H	H	0;	Mo75/ PI428215//Xuezao///Shiluan 02-2
Z7-3	H	H	H	Pm60b	H	H	0	Mo75/ PI428215//Xuezao///Shiluan 02-3
Z7-4	H	H	H	Pm60b	H	H	0	Mo75/ PI428215//Xuezao///Shiluan 02-4
Z7-10	Bs	Bs	H	Pm60b	H	H	0;	Mo75/ PI428215//Xuezao///Shiluan 02-5
Z7-11	H	H	H	Pm60b	H	H	0	Mo75/ PI428215//Xuezao///Shiluan 02-6
Z7-12	H	H	H	Pm60b	H	H	0	Mo75/ PI428215//Xuezao///Shiluan 02-7
Z7-13	H	H	H	Pm60b	H	H	0	Mo75/ PI428215//Xuezao///Shiluan 02-8
Z7-14	H	H	H	Pm60b	H	H	0	Mo75/ PI428215//Xuezao///Shiluan 02-9
Z7-15	H	H	H	Pm60b	H	H	0;	Mo75/ PI428215//Xuezao///Shiluan 02-10
Z7-19	H	H	H	Pm60b	H	H	0	Mo75/ PI428215//Xuezao///Shiluan 02-11
Z7-20	H	H	H	Pm60b	H	H	0	Mo75/ PI428215//Xuezao///Shiluan 02-12
Z7-21	H	H	H	Pm60b	H	H	0;	Mo75/ PI428215//Xuezao///Shiluan 02-13
Z7-25	H	H	H	Pm60b	H	H	0	Mo75/ PI428215//Xuezao///Shiluan 02-14
Z7-28	H	H	H	Pm60b	H	H	0	Mo75/ PI428215//Xuezao///Shiluan 02-15
Z7-30	H	H	H	Pm60b	H	H	0	Mo75/ PI428215//Xuezao///Shiluan 02-16
Z7-32	H	H	H	Pm60b	H	H	0	Mo75/ PI428215//Xuezao///Shiluan 02-17
Z10-1	H	H	H	Pm60b	H	H	0;	Mo75/ PI428215//Xuezao///Shiluan 02-18
Z10-4	H	H	H	Pm60b	H	H	0	Mo75/ PI428215//Xuezao///Shiluan 02-19
Z10-5	H	H	H	Pm60b	H	H	0	Mo75/ PI428215//Xuezao///Shiluan 02-20
Z10-6	H	H	H	Pm60b	H	H	0;	Mo75/ PI428215//Xuezao///Shiluan 02-21
Z10-7	H	H	H	Pm60b	H	H	0	Mo75/ PI428215//Xuezao///Shiluan 02-22
Z10-8	H	H	H	Pm60b	H	H	0	Mo75/ PI428215//Xuezao///Shiluan 02-23
Z10-11	Bs	Bs	Bs	Pm60b	H	H	0	Mo75/ PI428215//Xuezao///Shiluan 02-24
Z10-12	H	H	H	Pm60b	H	H	0	Mo75/ PI428215//Xuezao///Shiluan 02-25
Z10-13	H	H	H	Pm60b	H	H	0;	Mo75/ PI428215//Xuezao///Shiluan 02-26
Z10-14	H	H	H	Pm60b	H	H	0	Mo75/ PI428215//Xuezao///Shiluan 02-27
Z10-16	H	H	H	Pm60b	H	H	0	Mo75/ PI428215//Xuezao///Shiluan 02-28
Z10-19	H	H	H	Pm60b	H	H	0;	Mo75/ PI428215//Xuezao///Shiluan 02-29
Z10-20	H	H	H	Pm60b	H	H	0	Mo75/ PI428215//Xuezao///Shiluan 02-30
Z10-21	H	H	H	Pm60b	H	H	0	Mo75/ PI428215//Xuezao///Shiluan 02-31
Z10-22	H	H	H	Pm60b	H	H	0	Mo75/ PI428215//Xuezao///Shiluan 02-32
Z10-24	H	H	H	Pm60b	H	H	0	Mo75/ PI428215//Xuezao///Shiluan 02-33
Z10-27	H	H	H	Pm60b	H	H	0;	Mo75/ PI428215//Xuezao///Shiluan 02-34
Z10-28	H	H	H	Pm60b	H	H	0	Mo75/ PI428215//Xuezao///Shiluan 02-35
Z10-29	H	H	H	Pm60b	H	H	0	Mo75/ PI428215//Xuezao///Shiluan 02-36
Z10-33	H	H	H	Pm60b	H	H	0;	Mo75/ PI428215//Xuezao///Shiluan 02-37
Z10-34	H	H	H	Pm60b	H	H	0	Mo75/ PI428215//Xuezao///Shiluan 02-38
Z10-35	H	H	H	Pm60b	H	H	0	Mo75/ PI428215//Xuezao///Shiluan 02-39
Z10-36	H	H	H	Pm60b	H	H	0	Mo75/ PI428215//Xuezao///Shiluan 02-40
Z14-1	H	H	H	Pm60	H	H	0	Mo75/ CITR17664//2*Xuezao
Z14-2	H	H	H	Pm60	H	H	0;	Mo75/ CITR17664//2*Xuezao
Z14-3	H	H	H	Pm60	H	Bx	0;	Mo75/ CITR17664//2*Xuezao
Z14-6	H	H	H	Pm60	H	H	0	Mo75/ CITR17664//2*Xuezao
Z14-7	H	H	H	Pm60	H	Bx	0;	Mo75/ CITR17664//2*Xuezao
Z14-8	H	H	H	Pm60	H	Bx	0	Mo75/ CITR17664//2*Xuezao
Z14-9	H	H	H	Pm60	H	H	0	Mo75/ CITR17664//2*Xuezao
Z14-10	H	H	H	Pm60	H	Bx	0;	Mo75/ CITR17664//2*Xuezao
Z14-11	H	H	H	Pm60	H	H	0	Mo75/ CITR17664//2*Xuezao
Z14-12	H	H	H	Pm60	H	H	0;	Mo75/ CITR17664//2*Xuezao
Z14-15	H	H	H	Pm60	H	H	0	Mo75/ CITR17664//2*Xuezao
Z14-16	H	H	H	Pm60	H	H	0	Mo75/ CITR17664//2*Xuezao
Z14-17	H	H	H	Pm60	H	H	0;	Mo75/ CITR17664//2*Xuezao
Z14-18	H	H	H	Pm60	H	H	0	Mo75/ CITR17664//2*Xuezao
Z14-19	H	H	H	Pm60	H	H	0	Mo75/ CITR17664//2*Xuezao
Z14-20	H	H	H	Pm60	H	H	0	Mo75/ CITR17664//2*Xuezao
Z14-21	H	H	H	Pm60	H	H	0;	Mo75/ CITR17664//2*Xuezao
Z14-22	H	H	H	Pm60	H	H	0;	Mo75/ CITR17664//2*Xuezao
Z14-23	H	H	H	Pm60	H	H	0;	Mo75/ CITR17664//2*Xuezao
Z14-24	H	H	H	Pm60	H	H	0;	Mo75/ CITR17664//2*Xuezao
Z14-25	H	H	H	Pm60	H	H	0	Mo75/ CITR17664//2*Xuezao
Z14-26	H	H	H	Pm60	H	H	0	Mo75/ CITR17664//2*Xuezao
Note: 1. "A" represents the homozygous genotype of resistant T. urartu accessions. Ac: CITR17664; Ap: PI428215. 2. "B" represents the homozygous genotype of the susceptible parental lines. Bm: Mo75; Bx: Zuezao; Bf: Fielder; Bs: Shiluan 02-1. "H" represents the heterozygous genotype with resitant and suscetible genotypes. Ac and Ap showed the same genotypes among the five Pm60 flanking markers; Bx…
